# Supplementary material for: Genome-wide association study for kernel composition and flour pasting behavior in wholemeal maize flour
Source: BMC Plant Biol. 2019 Apr 2;19:123. doi: 10.1186/s12870-019-1729-7 (PMC6444869; doi:10.1186/s12870-019-1729-7)
Supplement: Supplementary file 5 — Table S5. Significant SNP-trait associations from a genome-wide association study for 11 quality traits in wholemeal maize flour. In Table S5 one can find the genome-wide association study results for the 11 quality trait evaluated based on the information combining the phenotypic data obtained in two growing seasons with the genotypic data obtained from the Illumina MaizeSNP50 BeadChip array using 132 maize inbred lines. Additionally, Table S5 also encloses information on the genomic regions associated to quality-related traits previously identified by other authors. (XLSX 22 kb) [file 12870_2019_1729_MOESM5_ESM.xlsx]

## Sheet: Table S5
Additional file 5
Table S5. Significant SNP-trait associations from a genome-wide association study for 11 quality traits in wholemeal maize flour.
Trait	Reference SNP ID (rs#)	Chr1	Position (bp2)	-Log10(P-value)	Reference allele	Allele	Freq3	Effect4	Standard error	VQTL/Vg5	# LD block	LD block flanking positions	LD block size (bp)
BD_SqRt	rs131889203	1	267871005	4.137	G	T	0.2039	4.8264	1.2468	0.07341	12	267850889..267886296	35407
BD_SqRt	rs129304432	3	33130155	4.221	A	G	0.1184	-6.0453	1.5449	0.0740599	19	33129290..33130155	865
BD_SqRt	rs129742997	4	82040111	4.559	G	T	0.4238	4.3529	1.0676	0.0898288	24	not in LD with neighbor markers	0
BD_SqRt	rs129903679	4	209405068	4.485	T	C	0.2585	5.2771	1.3056	0.10363	30	not in LD with neighbor markers	0
BD_SqRt	rs131664622	8	26757485	4.12	G	A	0.3113	4.1739	1.0806	0.0725132	48	26750830..26757485	6655
BD_SqRt	rs131676759	8	69651844	4.041	G	C	0.4238	-4.1909	1.0964	0.083267	49	69618095..70028786	410691
BD_SqRt	rs132542740	9	131776591	4.218	C	T	0.375	4.2227	1.0795	0.0811364	53	not in LD with neighbor markers	0
BD_SqRt	rs128531797	10	60031201	4.442	G	A	0.4539	-4.2505	1.057	0.0869434	54	59574300..60031272	456972
BD_SqRt	rs128531800	10	60031272	4.442	A	G	0.4539	-4.2505	1.057	0.0869434	54	59574300..60031272	456972
BD_SqRt	rs128531960	10	60163242	4.18	G	A	0.4145	4.0079	1.0295	0.0756849	55	60092196..60351840	259644
BD_SqRt	rs131765763	10	60163343	5.671	T	G	0.4539	-4.8181	1.0547	0.111714	55	60092196..60351840	259644
FI	rs131232105	1	32313522	5.148	C	T	0.1325	-0.1022	0.0235	0.081727	3	32,313,522..32,548,097	234575
FI	rs131177502	1	32547117	4.29	C	A	0.1457	-0.0879	0.0223	0.0654675	3	32313522..32548097	234575
FI	rs131232195	1	32548097	4.29	C	A	0.1457	-0.0879	0.0223	0.0654675	3	32313522..32548097	234575
FI	rs131178018	1	267638749	4.047	T	A	0.1579	-0.0845	0.0221	0.0646305	11	267638749..267677992	39243
FI	rs131180681	1	267676292	4.047	C	T	0.1579	-0.0845	0.0221	0.0646305	11	267638749..267677992	39243
FI	rs131180682	1	267676556	4.047	A	G	0.1579	-0.0845	0.0221	0.0646305	11	267638749..267677992	39243
FI	rs131180679	1	267677992	4.047	C	A	0.1579	-0.0845	0.0221	0.0646305	11	267638749..267677992	39243
FI	rs131184056	1	267850889	4.047	T	C	0.1645	-0.0845	0.0221	0.0668042	12	267849920..267886296	36376
FI	rs131889203	1	267871005	4.08	G	T	0.2039	-0.0777	0.0202	0.0667122	12	267850889..267886296	35407
FI	rs129686072	4	44838970	4.044	G	A	0.3224	-0.0734	0.0192	0.0801196	21	not in LD with neighbor markers	0
FI	rs131455880	4	50786004	4.133	G	A	0.2162	-0.085	0.022	0.0833445	23	50786004..50803142	17138
FI	rs131532923	5	73078105	4.138	T	C	0.1391	-0.1016	0.0262	0.0841483	33	not in LD with neighbor markers	0
FI	rs130169397	5	192214022	4.228	T	G	0.4901	0.0684	0.0175	0.0795903	37	not in LD with neighbor markers	0
FI	rs132587158	10	118706425	4.49	C	T	0.1918	-0.0925	0.0229	0.0902878	56	118527217..118852122	324905
FI	rs131180175	10	118733099	4.516	C	T	0.1867	-0.0922	0.0227	0.0878689	56	118527217..118852122	324905
FI	rs131185576	10	118852122	4.516	C	T	0.1867	-0.0922	0.0227	0.0878689	56	118527217..118852122	324905
FT	rs132129576	4	118410565	5.012	T	C	0.1208	0.1154	0.0269	0.102417	26	118166126..118414243	248117
FT	rs131178929	4	235742784	4.226	T	C	0.1867	-0.0847	0.0216	0.0788802	31	235742784..235749753	6969
FT	rs130134012	5	159329242	4.006	A	G	0.2778	0.0784	0.0206	0.0892952	36	159329242..159329538	296
FT	rs132359744	6	159343074	4.189	T	C	0.3026	-0.0734	0.0188	0.0823283	42	not in LD with neighbor markers	0
FT	rs130624155	7	122736938	4.264	C	T	0.1447	0.103	0.0262	0.0950753	45	not in LD with neighbor markers	0
FV	rs131177782	1	54277421	4.258	C	T	0.26	-421.7	107.26	0.101509	5	54277421..54351104	73683
FV	rs131180967	3	173420781	4.571	C	T	0.2933	-422.1	103.38	0.109565	20	173419672..173420781	1109
FV	rs131176534	6	35091373	4.675	C	T	0.4474	381.91	92.43	0.106985	39	34978971..35091373	112402
FV	rs130828069	8	102473765	4.028	G	T	0.2703	404	105.88	0.0955096	51	not in LD with neighbor markers	0
PR	rs131210797	1	12944506	4.134	T	C	0.1126	0.4921	0.1272	0.0660592	1	not in LD with neighbor markers	0
PR	rs131232105	1	32313522	5.416	C	T	0.1325	-0.5612	0.1259	0.0988302	3	32313522..32548097	234575
PR	rs131177502	1	32547117	4.636	C	A	0.1457	-0.4899	0.1191	0.0815556	3	32313522..32548097	234575
PR	rs131232195	1	32548097	4.636	C	A	0.1457	-0.4899	0.1191	0.0815556	3	32313522..32548097	234575
PR	rs128944140	1	264921398	4.993	A	G	0.2434	-0.4388	0.1026	0.0968031	9	not in LD with neighbor markers	0
PR	rs131889203	1	267871005	4.329	G	T	0.2039	-0.4322	0.109	0.0827796	12	267850889..267886296	35407
PR	rs128946745	1	267886296	4.065	A	C	0.2222	-0.4347	0.1134	0.089158	12	267850889..267886296	35407
PR	rs128946933	1	267974184	4.002	T	C	0.2566	-0.3972	0.1045	0.0821612	13	not in LD with neighbor markers	0
PR	rs131889500	1	268031833	4.082	C	T	0.25	-0.4024	0.1047	0.082887	14	268031833..268218599	186766
PR	rs131181007	1	268032176	4.082	C	T	0.25	-0.4024	0.1047	0.082887	14	268031833..268218599	186766
PR	rs132406355	7	141631186	4	G	T	0.0533	-0.7353	0.1935	0.0744797	46	not in LD with neighbor markers	0
PR	rs130803800	8	84619368	4.034	G	A	0.457	-0.3566	0.0934	0.0861485	50	84619368..84644364	24996
PV	rs131254033	1	54274780	4.122	A	G	0.4295	-321.76	83.3	0.0800922	4	not in LD with neighbor markers	0
PV	rs131175725	5	200423341	4.585	G	T	0.3557	359.73	87.98	0.0936338	38	not in LD with neighbor markers	0
PV	rs131182549	7	163957059	4.527	C	T	0.0987	547.45	134.8	0.084175	47	not in LD with neighbor markers	0
PV	rs132526073	9	107511698	4.009	C	A	0.4067	350.95	92.23	0.093831	52	107511698..107573732	62034
PV	rs128531960	10	60163242	4.094	G	A	0.4145	322.81	83.88	0.079846	55	60092196..60351840	259644
PV	rs131765763	10	60163343	5.468	T	G	0.4539	-383.98	85.67	0.115387	55	60092196..60351840	259644
SB1	rs131180967	3	173420781	4.103	C	T	0.2933	-298.93	77.56	0.112657	20	173419672..173420781	1109
SB1	rs131176534	6	35091373	4.224	C	T	0.4474	271.55	69.37	0.110886	39	34978971..35091373	112402
SB2	rs131335950	2	41312594	4.149	G	A	0.3542	-279.54	72.11	0.142452	17	not in LD with neighbor markers	0
SB2	rs131182722	4	141121126	4.1	G	A	0.1457	-365.72	94.95	0.132679	27	141121126..141298543	177417
SB2	rs131182721	4	141121234	4.1	C	T	0.1457	-365.72	94.95	0.132679	27	141121126..141298543	177417
SB2	rs132138984	4	141298543	4.1	T	G	0.1457	-365.72	94.95	0.132679	27	141121126..141298543	177417
SB2	rs132163268	4	174747548	4.17	A	G	0.0845	-503.09	129.43	0.156042	29	not in LD with neighbor markers	0
SB2	rs131504732	5	23783411	5.846	C	T	0.0658	-561.83	121.14	0.154636	32	not in LD with neighbor markers	0
SIZEL	rs131887567	1	265506187	4.058	G	A	0.4503	7.2593	1.8949	0.10959	10	not in LD with neighbor markers	0
SIZEL	rs131925765	1	301016489	4.07	A	G	0.0993	13.9149	3.6264	0.145493	15	301016489..301022599	6110
SIZEL	rs129689517	4	48686339	4.127	C	T	0.2349	-9.224	2.3857	0.128467	22	not in LD with neighbor markers	0
SIZEL	rs130089346	5	113766290	4.204	C	T	0.2895	8.3995	2.151	0.121919	34	113716854..113814230	97376
SIZEL	rs130089345	5	113766342	4.204	C	A	0.2895	8.3995	2.151	0.121919	34	113716854..113814230	97376
SIZEL	rs132219394	5	114135711	4.393	A	C	0.3421	8.4762	2.1204	0.135853	35	114124717..114136143	11426
SIZEL	rs131176855	6	114921724	4.109	C	A	0.3421	7.4368	1.9283	0.104577	40	114919469..114921724	2255
SIZEL	rs131635762	7	101287298	4.243	T	C	0.0567	-18.1343	4.6213	0.14777	43	not in LD with neighbor markers	0
SIZEL	rs130604335	7	107404252	4.176	A	G	0.4067	-7.7639	1.9956	0.122197	44	107389525..107404252	14727
STL	rs131186983	1	23242656	5.178	G	T	0.1711	-1.0187	0.2337	0.09608	2	23,242,656..23,248,302	5646
STL	rs128474902	1	76322158	4.323	C	T	0.4408	-0.7013	0.1769	0.0791415	6	76243179..76322158	78979
STL	rs131791349	1	107317941	4.596	G	A	0.0855	-1.1645	0.2844	0.0692176	7	not in LD with neighbor markers	0
STL	rs128781599	1	158498846	4.028	C	A	0.4276	-0.6519	0.1708	0.0679027	8	not in LD with neighbor markers	0
STL	rs131467640	4	83812639	4.263	A	G	0.245	0.8427	0.2142	0.0857525	25	not in LD with neighbor markers	0
STL	rs129808376	4	144625023	4.657	C	T	0.0658	1.5446	0.3746	0.0957383	28	not in LD with neighbor markers	0
STL	rs128345921	10	128972502	4.083	G	A	0.3467	0.6868	0.1787	0.0697453	57	128972502..128972726	224
TV	rs131330230	2	34247138	4.237	A	G	0.2067	-188.06	47.97	0.0978176	16	34218729..34247138	28409
TV	rs129057461	2	44381952	4.828	A	G	0.2905	-184.4	43.89	0.118213	18	44366528..44390514	23986
TV	rs130376196	6	116511199	4.218	A	G	0.1974	-187.12	47.84	0.0935692	41	116484920..116511895	26975
The genome-wide association study (GWAS) based on 132 maize inbred lines was performed combining the phenotypic data obtained in two growing seasons with the genotypic data obtained from the Illumina MaizeSNP50 BeadChip array. Results of GWAS results are organized by trait. The threshold value of -log10 (P-value) = 4 was set to consider a significant SNP-trait association. Underlined are the stro…
Quality traits’ abbreviations: PR –percentage of protein; FI – percentage of fiber; FT – percentage of fat; STL – percentage of starch in lyophilized flour; SIZEL – mean particle size in lyophilized flour; PV – peak (maximum) viscosity; TV – trough (minimum) viscosity; FV – final viscosity; BD_SqRt – squared-root transformed values of the breakdown viscosity; SB1 – setback from trough viscosity; …
1 Chr - chromosome | 2 bp - base pairs |3 Freq - frequency of the less frequent allele | 4 Effect of the less frequent allele compared to the phenotypic value of the genotypes containing the most frequent allele | 5 VQTL/Vg - Proportion of variance explained by each SNP-trait association
