# Supplementary material for: Genome-wide association study for kernel composition and flour pasting behavior in wholemeal maize flour
Source: BMC Plant Biol. 2019 Apr 2;19:123. doi: 10.1186/s12870-019-1729-7 (PMC6444869; doi:10.1186/s12870-019-1729-7)
Supplement: Supplementary file 7 — Table S7. Candidate genes underlying the genomic regions associated with 11 quality traits in wholemeal maize flour. In Additional file 7: Table S7 one can find the information on the candidate gene annotations and information on its function. (XLSX 29 kb) [file 12870_2019_1729_MOESM7_ESM.xlsx]

## Sheet: Table S7
Additional file 7
Table S7. Candidate genes underlying the genomic regions associated with 11 wholemeal maize flour quality traits.
Trait	Reference SNP ID (rs#)	Chr	Position (bp) (RefGen v.3)	Associated Gene Model RefGen v.3	Description Phytozome 11 (version AGPv3 - Zea mays Ensembl-18)	KEGG gene ID & Ontology or Pathway	UniProtKB/TrEMBL	Gene Ontology (GO) terms (http://www.ebi.ac.uk/QuickGO)	Other Gene Models (RefGen v.3) in LD block	Description (phytozome 11) for other Gene Models in LD block	KEGG gene ID & Pathway for other Gene Models in LD block	UniProtKB/TrEMBL	Gene Ontology (GO) terms (http://www.ebi.ac.uk/QuickGO)	Region previously associated with (Trait: Reference(s))
BD_SqRt	rs131889203	1	267871005	NONE					GRMZM2G127656 | AC186684.4_FG001 | GRMZM2G022787	GRMZM2G127656 - Zinc-finger domain of monoamine-oxidase A repressor R1 (zf-4CXXC_R1) | - | GRMZM2G022787 - LEUCINE-RICH PPR MOTIF-CONTAINING PROTEIN, MITOCHONDRIAL	GRMZM2G127656 - zma:100273932 | - | zma:103643897 - KEGG BRITE: Chaperones and folding catalysts [BR:zma03110] AND Mitochondrial biogenesis [BR:zma03029]	GRMZM2G127656 - B4FY68 | - | GRMZM2G022787 -		Oil content: Yang et al., 2010; Yang et al., 2012
BD_SqRt	rs129304432	3	33130155	NONE					GRMZM2G058881	-	GRMZM2G058881 - zma:103649932	GRMZM2G058881 - A0A1D6MPA4
BD_SqRt	rs129742997	4	82040111	GRMZM2G117811	NADH-ubiquinone oxidoreductase complex I, 21 kDa subunit (NADH-u_ox-rdase)	zma:100275334	B6SRG1	Part of: GO:0005739 - mitochondrion; GO:0005747 - mitochondrial respiratory chain complex I; GO:0016020 - membrane; GO:0016021 - integral component of membrane; GO:0031966 - mitochondrial membrane; GO:0045271 - respiratory chain complex I.
BD_SqRt	rs129903679	4	209405068	NONE
BD_SqRt	rs131664622	8	26757485	GRMZM2G464891	GDT1-like protein 1, chloroplastic	zma:103634990	A0A1D6FGW5	Part of: GO:0016020 - membrane; GO:0016021 - integral component of membrane.	GRMZM2G092981 | GRMZM2G464891	GRMZM2G092981 - Uncharacterized conserved protein | GRMZM2G464891 - GDT1-LIKE PROTEIN 1, CHLOROPLASTIC	GRMZM2G092981 - zma:100276677 | GRMZM2G464891 - zma:103634990	GRMZM2G092981 - B6TGD2 | GRMZM2G464891 - A0A1D6FGW5	GRMZM2G464891 - A0A1D6FGW5 -- Part of: GO:0016020 - membrane; GO:0016021 - integral component of membrane.
BD_SqRt	rs131676759	8	69651844	NONE					GRMZM2G031827 (c3h36 - C3H-transcription factor 336) | GRMZM2G124701 | GRMZM2G124758 | GRMZM2G021790 (ereb146 - AP2-EREBP-transcription factor 146) | GRMZM2G021865 | GRMZM2G021877 | GRMZM2G113720	GRMZM2G031827 - splicing factor U2AF 35 kDa subunit (U2AF1) | GRMZM2G124701 - RING ZINC FINGER PROTEIN // SUBFAMILY NOT NAMED | GRMZM2G124758 - RAS-RELATED PROTEIN RABA1G | GRMZM2G021790 - AP2 domain (AP2) | GRMZM2G021865 - AC-LIKE TRANSPOSASE-RELATED | GRMZM2G021877 - | GRMZM2G113720 - large subunit ribosomal protein L18Ae (RP-L18Ae, RPL18A)	GRMZM2G031827 - zma.100282114 -- KEGG PATHWAY: zma03040 - Spliceosome | GRMZM2G124701 - zma.100281720 |GRMZM2G124758 - zma:100272710 | GRMZM2G021790 - zma:103636999 |GRMZM2G021865 - | GRMZM2G021877 - zma:100281992 | GRMZM2G113720 - zma:100286074 KEGG PATHWAY: zma03010 - Ribosome	GRMZM2G031827 - B6T3Q5 | GRMZM2G124701 - B6SY32 | GRMZM2G124758 - B4FQ28 | GRMZM2G021790 - K7V1E8 | GRMZM2G021865 - | GRMZM2G021877 - B6T286 | GRMZM2G113720 - B6T1D8	GRMZM2G031827 - B6T3Q5 -- Enables: GO:0003676 - nucleic acid binding; GO:0003723 - RNA binding; GO:0046872 - metal ion binding. Involved in: GO:0000398 - mRNA splicing, via spliceosome. Part of: GO:0089701 - U2AF. | GRMZM2G124758 - B4FQ28 -- Enables: GO:0003924 - GTPase activity; GO:0005525 - GTP binding. | GRMZM2G021790 - K7V1E8 -- Enables: GO:0003677 - DNA binding; GO:0003700 - DNA binding tran…	Starch content: Cook et al., 2012
BD_SqRt	rs132542740	9	131776591	NONE										Oleic acid: Yang et al., 2010 | Starch content: Cook et al., 2012
BD_SqRt	rs128531797	10	60031201	GRMZM2G052036		zma:100275650	B6SX66		GRMZM2G052036 | GRMZM2G134613 (atg8d - autophagy8d) | GRMZM2G134655 | GRMZM5G856546	GRMZM2G052036 - | GRMZM2G134613 - MICROTUBULE-ASSOCIATED PROTEINS 1A/1B LIGHT CHAIN 3-RELATED | GRMZM2G134655 - | GRMZM5G856546 -	GRMZM2G052036 - zma:100275650 | GRMZM2G134613 - zma:100240697 -- KEGG PATHWAY: zma04136 - Autophagy - other | GRMZM2G134655 - zma:100193365 | GRMZM5G856546--	GRMZM2G052036 - B6SX66 | GRMZM2G134613 - B8XVQ9 | GRMZM2G134655 - B4FES1 | GRMZM5G856546 -	GRMZM2G134613 - B8XVQ9 -- Involved in: GO:0006914 - autophagy.	Oil content: Yang et al., 2010; Yang et al., 2012 | 16:0, Palmitic acid: Yang et al., 2010
BD_SqRt	rs128531800	10	60031272	GRMZM2G052036		zma:100275650	B6SX66		GRMZM2G052036 | GRMZM2G134613 (atg8d - autophagy8d) | GRMZM2G134655 | GRMZM5G856546	GRMZM2G052036 - | GRMZM2G134613 - MICROTUBULE-ASSOCIATED PROTEINS 1A/1B LIGHT CHAIN 3-RELATED | GRMZM2G134655 - | GRMZM5G856546 -	GRMZM2G052036 - zma:100275650 | GRMZM2G134613 - zma:100240697 -- KEGG PATHWAY: zma04136 - Autophagy - other | GRMZM2G134655 - zma:100193365 | GRMZM5G856546--	GRMZM2G052036 - B6SX66 | GRMZM2G134613 - B8XVQ9 | GRMZM2G134655 - B4FES1 | GRMZM5G856546 -	GRMZM2G134613 - B8XVQ9 -- Involved in: GO:0006914 - autophagy.	Oil content: Yang et al., 2010; Yang et al., 2012 | 16:0, Palmitic acid: Yang et al., 2010
BD_SqRt	rs128531960	10	60163242	NONE					GRMZM2G079777 | GRMZM2G181192 (glx1 - glyoxylase1) | GRMZM2G079925 | GRMZM2G005938 (ppr*-59040 - pentatricopeptide repeat*-59040)	GRMZM2G079777 - V-type H+-transporting ATPase subunit D (ATPeV1D, ATP6M) | GRMZM2G181192 - GLYOXALASE I HOMOLOG | GRMZM2G079925 - PPR repeat (PPR) // Pentatricopeptide repeat domain (PPR_3) | GRMZM2G005938 - PPR repeat (PPR) // PPR repeat family (PPR_2)	GRMZM2G079777 - zma:100193069 -- KEGG PATHWAY: zma00190 - Oxidative phosphorylation AND zma01100 - Metabolic pathways AND zma04145 - Phagosome | GRMZM2G181192 - zma:542115 -- KEGG PATHWAY: zma00620 - Pyruvate metabolism | GRMZM2G079925 - zma:103641122 | GRMZM2G005938 - zma:103641124	GRMZM2G079777 - B4FDN9 | GRMZM2G181192 - Q6XC06 | GRMZM2G079925 - K7UEF7 | GRMZM2G005938 - K7TKX8	GRMZM2G079777 - B4FDN9 -- Enables: GO:0042626 - ATPase activity, coupled to transmembrane movement of substances; Involved in: GO:0055085 - transmembrane transport. | GRMZM2G181192 - Q6XC06 -- Enables: GO:0004462 - lactoylglutathione lyase activity; GO:0016829 - lyase activity; GO:0046872 - metal ion binding. Involved in: GO:0045122 - aflatoxin biosynthetic process; GO:0050832 - defense response …	Oil content: Yang et al., 2010; Yang et al., 2012 | 16:0, Palmitic acid: Yang et al., 2010
BD_SqRt	rs131765763	10	60163343	NONE					GRMZM2G079777 | GRMZM2G181192 (glx1 - glyoxylase1) | GRMZM2G079925 | GRMZM2G005938 (ppr*-59040 - pentatricopeptide repeat*-59040)	GRMZM2G079777 - V-type H+-transporting ATPase subunit D (ATPeV1D, ATP6M) | GRMZM2G181192 - GLYOXALASE I HOMOLOG | GRMZM2G079925 - PPR repeat (PPR) // Pentatricopeptide repeat domain (PPR_3) | GRMZM2G005938 - PPR repeat (PPR) // PPR repeat family (PPR_2)	GRMZM2G079777 - zma:100193069 -- KEGG PATHWAY: zma00190 - Oxidative phosphorylation AND zma01100 - Metabolic pathways AND zma04145 - Phagosome | GRMZM2G181192 - zma:542115 -- KEGG PATHWAY: zma00620 - Pyruvate metabolism | GRMZM2G079925 - zma:103641122 | GRMZM2G005938 - zma:103641124	GRMZM2G079777 - B4FDN9 | GRMZM2G181192 - Q6XC06 | GRMZM2G079925 - K7UEF7 | GRMZM2G005938 - K7TKX8	GRMZM2G079777 - B4FDN9 -- Enables: GO:0042626 - ATPase activity, coupled to transmembrane movement of substances; Involved in: GO:0055085 - transmembrane transport. | GRMZM2G181192 - Q6XC06 -- Enables: GO:0004462 - lactoylglutathione lyase activity; GO:0016829 - lyase activity; GO:0046872 - metal ion binding. Involved in: GO:0045122 - aflatoxin biosynthetic process; GO:0050832 - defense response …	Oil content: Yang et al., 2010; Yang et al., 2012 | 16:0, Palmitic acid: Yang et al., 2010
FI	rs131232105	1	32313522	GRMZM2G099528	genomic DNA, chromosome 3, P1 clone: MIG5	zma:100191929	B4FAP8	Involved in: GO:0006886 - intracellular protein transport. Part of: GO:0005783 - endoplasmic reticulum; GO:0016020 - membrane; GO:0016021 - integral component of membrane.	GRMZM2G085427 (mybr59 - MYB-related-transcription factor 59) | GRMZM5G884325 | GRMZM2G104255 | GRMZM5G868062 | GRMZM5G849530	GRMZM2G085427 - TSL-KINASE INTERACTING PROTEIN 1 | GRMZM5G884325 - Small nuclear ribonucleoprotein Sm D3 | GRMZM2G104255 - CRAMPED PROTEIN | GRMZM5G868062 - 60S ribosomal protein 15.5kD/SNU13, NHP2/L7A family (includes ribonuclease P subunit p38), involved in splicing | -	GRMZM2G085427 - zma:100192634 | GRMZM5G884325 - zma:103633373 -- KEGG PATHWAY: zma03040 - Spliceosome | GRMZM2G104255 - zma:100192634 | GRMZM5G868062 - zma:103633413 -- KEGG PATHWAY: zma03008 - Ribosome biogenesis in eukaryotes AND zma03040 - Spliceosome |GRMZM5G849530 - zma:100192857	GRMZM2G085427 - | GRMZM5G884325 - B6UG34 | GRMZM2G104255 - | GRMZM5G868062 - B4FMS0 | GRMZM5G849530 - B4FCW4	GRMZM5G884325 - B6UG34 -- Involved in: GO:0000387 - spliceosomal snRNP assembly; GO:0006396 - RNA processing. Part of: GO:0005681 - spliceosomal complex; GO:0019013 - viral nucleocapsid; GO:0030529 - intracellular ribonucleoprotein complex. | GRMZM5G868062 - B4FMS0 -- Enables: GO:0003723 - RNA binding. Involved in: GO:0042254 - ribosome biogenesis. Part of: GO:0005730 - nucleolus; GO:0005840 - ri…
FI	rs131177502	1	32547117	GRMZM5G849530		zma:100192857	B4FCW4		GRMZM2G085427 (mybr59 - MYB-related-transcription factor 59) | GRMZM2G099528 | GRMZM5G884325 | GRMZM2G104255 | GRMZM5G868062	GRMZM2G085427 - TSL-KINASE INTERACTING PROTEIN 1 | GRMZM2G099528 - GENOMIC DNA, CHROMOSOME 3, P1 CLONE: MIG5 | GRMZM5G884325 - Small nuclear ribonucleoprotein Sm D3 | GRMZM2G104255 - CRAMPED PROTEIN | GRMZM5G868062 - 60S ribosomal protein 15.5kD/SNU13, NHP2/L7A family (includes ribonuclease P subunit p38), involved in splicing	GRMZM2G085427 - zma:100192634 |GRMZM2G099528 - zma:100191929 | GRMZM5G884325 - zma:103633373 -- KEGG PATHWAY: zma03040 - Spliceosome | GRMZM2G104255 - zma:100192634 | GRMZM5G868062 - zma:103633413 -- KEGG PATHWAY: zma03008 - Ribosome biogenesis in eukaryotes AND zma03040 - Spliceosome	GRMZM2G085427 - | GRMZM2G099528 - B4FAP8 | GRMZM5G884325 - B6UG34 | GRMZM2G104255 - | GRMZM5G868062 - B4FMS0	GRMZM2G099528 - B4FAP8 -- Involved in: GO:0006886 - intracellular protein transport. Part of: GO:0005783 - endoplasmic reticulum; GO:0016020 - membrane; GO:0016021 - integral component of membrane. | GRMZM5G884325 - B6UG34 -- Involved in: GO:0000387 - spliceosomal snRNP assembly; GO:0006396 - RNA processing. Part of: GO:0005681 - spliceosomal complex; GO:0019013 - viral nucleocapsid; GO:0030529 -…
FI	rs131232195	1	32548097	GRMZM5G849530		zma:100192857	B4FCW4		GRMZM2G085427 (mybr59 - MYB-related-transcription factor 59) | GRMZM2G099528 | GRMZM5G884325 | GRMZM2G104255 | GRMZM5G868062	GRMZM2G085427 - TSL-KINASE INTERACTING PROTEIN 1 | GRMZM2G099528 - GENOMIC DNA, CHROMOSOME 3, P1 CLONE: MIG5 | GRMZM5G884325 - Small nuclear ribonucleoprotein Sm D3 | GRMZM2G104255 - CRAMPED PROTEIN | GRMZM5G868062 - 60S ribosomal protein 15.5kD/SNU13, NHP2/L7A family (includes ribonuclease P subunit p38), involved in splicing	GRMZM2G085427 - zma:100192634 |GRMZM2G099528 - zma:100191929 | GRMZM5G884325 - zma:103633373 -- KEGG PATHWAY: zma03040 - Spliceosome | GRMZM2G104255 - zma:100192634 | GRMZM5G868062 - zma:103633413 -- KEGG PATHWAY: zma03008 - Ribosome biogenesis in eukaryotes AND zma03040 - Spliceosome	GRMZM2G085427 - | GRMZM2G099528 - B4FAP8 | GRMZM5G884325 - B6UG34 | GRMZM2G104255 - | GRMZM5G868062 - B4FMS0	GRMZM2G099528 - B4FAP8 -- Involved in: GO:0006886 - intracellular protein transport. Part of: GO:0005783 - endoplasmic reticulum; GO:0016020 - membrane; GO:0016021 - integral component of membrane. | GRMZM5G884325 - B6UG34 -- Involved in: GO:0000387 - spliceosomal snRNP assembly; GO:0006396 - RNA processing. Part of: GO:0005681 - spliceosomal complex; GO:0019013 - viral nucleocapsid; GO:0030529 -…
FI	rs131178018	1	267638749	GRMZM5G814549	PPR repeat (PPR) // PPR repeat (PPR_1) // PPR repeat family (PPR_2)	zma:100279548	B7ZYP2		GRMZM2G009442 | GRMZM2G010054	- | GRMZM2G010054 - WD domain, G-beta repeat (WD40) // Coatomer WD associated region (Coatomer_WDAD) // Coatomer (COPI) alpha subunit C-terminus (COPI_C)	GRMZM2G009442 - zma:103643894 | GRMZM2G010054 - zma:100384351 - KEGG BRITE: Membrane trafficking [BR:zma04131] AND Exosome [BR:zma04147]	GRMZM2G009442 - | GRMZM2G010054 - C0PNL9	GRMZM2G010054 - C0PNL9 -- Enables: GO:0005198 - structural molecule activity. Involved in: GO:0006886 - intracellular protein transport; GO:0016192 - vesicle-mediated transport. Part of: GO:0030126 - COPI vesicle coat.	Protein content: Cook et al., 2012
FI	rs131180681	1	267676292	GRMZM2G010054	WD domain, G-beta repeat (WD40) // Coatomer WD associated region (Coatomer_WDAD) // Coatomer (COPI) alpha subunit C-terminus (COPI_C)	zma:100384351 -- KEGG BRITE: Membrane trafficking [BR:zma04131]	C0PNL9	Enables: GO:0005198 - structural molecule activity. Involved in: GO:0006886 - intracellular protein transport; GO:0016192 - vesicle-mediated transport. Part of: GO:0030126 - COPI vesicle coat.	GRMZM5G814549 | GRMZM2G009442	GRMZM5G814549 - PPR repeat (PPR) // PPR repeat (PPR_1) // PPR repeat family (PPR_2) | -	GRMZM5G814549 - zma:100279548 | GRMZM2G009442 - zma:103643894	GRMZM5G814549 - B7ZYP2 | GRMZM2G009442 -		Protein content: Cook et al., 2012
FI	rs131180682	1	267676556	GRMZM2G010054	WD domain, G-beta repeat (WD40) // Coatomer WD associated region (Coatomer_WDAD) // Coatomer (COPI) alpha subunit C-terminus (COPI_C)	zma:100384351 -- KEGG BRITE: Membrane trafficking [BR:zma04131]	C0PNL9	Enables: GO:0005198 - structural molecule activity. Involved in: GO:0006886 - intracellular protein transport; GO:0016192 - vesicle-mediated transport. Part of: GO:0030126 - COPI vesicle coat.	GRMZM5G814549 | GRMZM2G009442	GRMZM5G814549 - PPR repeat (PPR) // PPR repeat (PPR_1) // PPR repeat family (PPR_2) | -	GRMZM5G814549 - zma:100279548 | GRMZM2G009442 - zma:103643894	GRMZM5G814549 - B7ZYP2 | GRMZM2G009442 -		Protein content: Cook et al., 2012
FI	rs131180679	1	267677992	GRMZM2G010054	WD domain, G-beta repeat (WD40) // Coatomer WD associated region (Coatomer_WDAD) // Coatomer (COPI) alpha subunit C-terminus (COPI_C)	zma:100384351 -- KEGG BRITE: Membrane trafficking [BR:zma04131]	C0PNL9	Enables: GO:0005198 - structural molecule activity. Involved in: GO:0006886 - intracellular protein transport; GO:0016192 - vesicle-mediated transport. Part of: GO:0030126 - COPI vesicle coat.	GRMZM5G814549 | GRMZM2G009442	GRMZM5G814549 - PPR repeat (PPR) // PPR repeat (PPR_1) // PPR repeat family (PPR_2) | -	GRMZM5G814549 - zma:100279548 | GRMZM2G009442 - zma:103643894	GRMZM5G814549 - B7ZYP2 | GRMZM2G009442 -		Protein content: Cook et al., 2012
FI	rs131184056	1	267850889	GRMZM2G127656	Zinc-finger domain of monoamine-oxidase A repressor R1 (zf-4CXXC_R1)	zma:100273932	B4FY68		AC186684.4_FG001 | GRMZM2G022787	- | GRMZM2G02278 - LEUCINE-RICH PPR MOTIF-CONTAINING PROTEIN, MITOCHONDRIAL	AC186684.4_FG001 - | GRMZM2G022787 - zma:103643897 KEGG BRITE: Chaperones and folding catalysts [BR:zma03110] AND Mitochondrial biogenesis [BR:zma03029]	- | GRMZM2G022787 -		Protein content: Cook et al., 2012
FI	rs131889203	1	267871005	NONE					GRMZM2G127656 | AC186684.4_FG001 | GRMZM2G022787	GRMZM2G127656 - Zinc-finger domain of monoamine-oxidase A repressor R1 (zf-4CXXC_R1) | - | GRMZM2G022787 - LEUCINE-RICH PPR MOTIF-CONTAINING PROTEIN, MITOCHONDRIAL	GRMZM2G127656 - zma:100273932 | - | zma:103643897 - KEGG BRITE: Chaperones and folding catalysts [BR:zma03110] AND Mitochondrial biogenesis [BR:zma03029]	GRMZM2G127656 - B4FY68 | - | GRMZM2G022787 -		Protein content: Cook et al., 2012
FI	rs129686072	4	44838970	NONE
FI	rs131455880	4	50786004	NONE					NONE
FI	rs131532923	5	73078105	GRMZM2G029879	Cyclin	zma:100280111	B8A202	Enables: GO:0019901 - protein kinase binding. Involved in: GO:0000079 - regulation of cyclin-dependent protein serine/threonine kinase activity.
FI	rs130169397	5	192214022	GRMZM2G327266	Pollen allergen (Pollen_allerg_1) // Rare lipoprotein A (RlpA)-like double-psi beta-barrel (DPBB_1)	zma:100281892	B6SZW4	Involved in: GO:0019953 - sexual reproduction. Part of: GO:0005576 - extracellular region.						Protein content: Cook et al., 2012
FI	rs132587158	10	118706425	NONE					GRMZM2G437119 | GRMZM2G341216 | GRMZM2G701966 | GRMZM2G166481 | GRMZM2G166484 | GRMZM2G158029 | GRMZM2G158069 | GRMZM2G158097	GRMZM2G437119 - CLEFT LIP AND PALATE ASSOCIATED TRANSMEMBRANE PROTEIN-RELATED | GRMZM2G341216 - PPR repeat (PPR) // PPR repeat family (PPR_2) // Pentatricopeptide repeat domain (PPR_3) | GRMZM2G701966 - | GRMZM2G166481 - Plant transposase (Ptta/En/Spm family) (Transposase_24) | GRMZM2G166484 - Probable lipid transfer (LTP_2) | GRMZM2G158029 - PPR repeat (PPR) // PPR repeat family (PPR_2) | GRMZM2…	GRMZM2G437119 - zma:100272567 | GRMZM2G341216 - zma:103641670 | GRMZM2G701966 - | GRMZM2G166481 - zma:103642762 | GRMZM2G166484 - zma:103641673 | GRMZM2G158029 - zma:103641674 | GRMZM2G158069 - zma:100304429 | GRMZM2G158097 - zma:100381692	GRMZM2G437119 - B4FPC0 | GRMZM2G341216 - K7TKJ8 | GRMZM2G701966 - | GRMZM2G166481 - | GRMZM2G166484 - | GRMZM2G158029 - | GRMZM2G158069 - C0HFM1 | GRMZM2G158097 - C0HI59	GRMZM2G437119 - B4FPC0 -- Part of: GO:0016021 - integral component of membrane.
FI	rs131180175	10	118733099	NONE					GRMZM2G701966 | GRMZM2G166481 | GRMZM2G166484 | GRMZM2G158029 | GRMZM2G158069 | GRMZM2G158097	GRMZM2G701966 - | GRMZM2G166481 - Plant transposase (Ptta/En/Spm family) (Transposase_24) | GRMZM2G166484 - Probable lipid transfer (LTP_2) | GRMZM2G158029 - PPR repeat (PPR) // PPR repeat family (PPR_2) | GRMZM2G158069 - Smr domain (Smr) // Domain of unknown function (DUF1771) (DUF1771) | GRMZM2G158097 - Peptidogalycan biosysnthesis/recognition (FemAB_like)	GRMZM2G701966 - | GRMZM2G166481 - zma:103642762 | GRMZM2G166484 - zma:103641673 | GRMZM2G158029 - zma:103641674 | GRMZM2G158069 - zma:100304429 | GRMZM2G158097 - zma:100381692	GRMZM2G701966 - | GRMZM2G166481 - | GRMZM2G166484 - | GRMZM2G158029 - | GRMZM2G158069 - C0HFM1 | GRMZM2G158097 - C0HI59
FI	rs131185576	10	118852122	GRMZM2G158097	Peptidogalycan biosysnthesis/recognition (FemAB_like)	zma:100381692	C0HI59		GRMZM2G701966 | GRMZM2G166481 | GRMZM2G166484 | GRMZM2G158029 | GRMZM2G158069	GRMZM2G701966 - | GRMZM2G166481 - Plant transposase (Ptta/En/Spm family) (Transposase_24) | GRMZM2G166484 - Probable lipid transfer (LTP_2) | GRMZM2G158029 - PPR repeat (PPR) // PPR repeat family (PPR_2) | GRMZM2G158069 - Smr domain (Smr) // Domain of unknown function (DUF1771) (DUF1771)	GRMZM2G701966 - | GRMZM2G166481 - zma:103642762 | GRMZM2G166484 - zma:103641673 | GRMZM2G158029 - zma:103641674 | GRMZM2G158069 - zma:100304429	GRMZM2G701966 - | GRMZM2G166481 - | GRMZM2G166484 - | GRMZM2G158029 - | GRMZM2G158069 - C0HFM1
FT	rs132129576	4	118410565	NONE					GRMZM2G459230 | AC189694.3_FG003	GRMZM2G459230 - Light regulated protein Lir1 (Lir1) // Aluminium induced protein (DUF3700) | -	GRMZM2G459230 - zma:103655474 | -	GRMZM2G459230 -		Oil content: Cook et al., 2012
FT	rs131178929	4	235742784	GRMZM2G133653		zma:103654873			GRMZM2G133653 | GRMZM2G433591 (knox7 - knotted related homeobox7)	- | GRMZM2G433591 - HOMEOBOX PROTEIN TRANSCRIPTION FACTORS // SUBFAMILY NOT NAMED	GRMZM2G133653 - zma:103654873 | GRMZM2G433591 - zma:732756	GRMZM2G133653 - | GRMZM2G433591 - Q2MCP3/Q2MCP4	GRMZM2G433591 - Q2MCP3/Q2MCP4 -- Enables: GO:0003677 - DNA binding. Involved in: GO:0006355 - regulation of transcription, DNA-templated. Part of: GO:0005634 - nucleus.
FT	rs130134012	5	159329242	GRMZM2G386155	Serine protease family S10 serine carboxypeptidase // subfamily not named	zma:100193762 -- KEGG BRITE: Peptidases [BR:zma01002]	B4FG76	Enables: GO:0004185 - serine-type carboxypeptidase activity; GO:0006508 - proteolysis.	GRMZM2G386155	GRMZM2G386155 - SERINE PROTEASE FAMILY S10 SERINE CARBOXYPEPTIDASE // SUBFAMILY NOT NAMED	GRMZM2G386155 - zma:100193762 -- KEGG BRITE: Peptidases [BR:zma01002]	GRMZM2G386155 - B4FG76	GRMZM2G386155 - B4FG76 -- Enables: GO:0004185 - serine-type carboxypeptidase activity; GO:0006508 - proteolysis.	Oil content: Mangolin et al., 2004; Yang et al., 2010; Yang et al., 2012 | 16:0, Palmitic acid: Yang et al., 2010
FT	rs132359744	6	159343074	GRMZM2G168898 (hb2 - hemoglobin2)	Leghemoglobin-related	zma:732720 -- KEGG BRITE: Transporters [BR:zma02000]	Q3S3T0	Enables: GO:0005344 - oxygen carrier activity; GO:0019825 - oxygen binding; GO:0020037 - heme binding; GO:0046872 - metal ion binding. Involved in: GO:0006810 - transport; GO:0015671 - oxygen transport.
FT	rs130624155	7	122736938	NONE
FV	rs131177782	1	54277421	GRMZM2G023715	Leucine-rich repeat receptor-like protein kinase	zma:100382229	C0P5L9	Enables: GO:0004672 - protein kinase activity; GO:0005524 - ATP binding. Involved in: GO:0006468 - protein phosphorylation.	GRMZM2G023715 | GRMZM2G006404 | AC204931.3_FG004 | GRMZM2G006477 (glk17 - G2-like-transcription factor 17)	GRMZM2G023715 - LEUCINE-RICH REPEAT RECEPTOR-LIKE PROTEIN KINASE | GRMZM2G006404 - CALCIUM-DEPENDENT PROTEIN KINASE 14 | - | GRMZM2G006477 - Myb-like DNA-binding domain (Myb_DNA-binding) // MYB-CC type transfactor, LHEQLE motif (Myb_CC_LHEQLE)	GRMZM2G023715 - zma:100382229 | GRMZM2G006404 - zma:103644628 | - | GRMZM2G006477 - zma:100382084	GRMZM2G023715 - C0P5L9 | GRMZM2G006404 - | - | GRMZM2G006477 - C0P483	GRMZM2G023715 - C0P5L9 -- Enables: GO:0004672 - protein kinase activity; GO:0005524 - ATP binding. Involved in: GO:0006468 - protein phosphorylation. | GRMZM2G006477 - C0P483 -- Enables: GO:0003677 - DNA binding. Involved in: GO:0006351 - transcription, DNA-templated; GO:0006355 - regulation of transcription, DNA-templated. Part of: GO:0005634 - nucleus	Starch content: Cook et al., 2012
FV	rs131180967	3	173420781	GRMZM2G452630	Serine hydroxymethyltransferase 6-related	zma:100191532 -- KEGG PATHWAY: zma00260 - Glycine, serine and threonine metabolism AND zma00460 - Cyanoamino acid metabolism AND zma00630 - Glyoxylate and dicarboxylate metabolism AND zma00670 - One carbon pool by folate	B4F947	Enables: GO:0003824 - catalytic activity; GO:0004372 - glycine hydroxymethyltransferase activity; GO:0008168 - methyltransferase activity; GO:0016740 - transferase activity. Involved in: GO:0006545 - glycine biosynthetic process; GO:0032259 - methylation; GO:0035999 - tetrahydrofolate interconversion.	GRMZM2G452630	GRMZM2G452630 - glycine hydroxymethyltransferase (glyA, SHMT)	GRMZM2G452630- zma:100191532 KEGG PATHWAY: zma00260 - Glycine, serine and threonine metabolism AND zma00460 - Cyanoamino acid metabolism AND zma00630 - Glyoxylate and dicarboxylate metabolism AND zma00670 - One carbon pool by folate AND zma01100 - Metabolic pathways AND zma01110 - Biosynthesis of secondary metabolites AND zma01200 - Carbon metabolism AND zma01230-Biosynthesis of amino acids	GRMZM2G452630 - B4F947	GRMZM2G452630 - B4F947 -- Enables: GO:0003824 - catalytic activity; GO:0004372 - glycine hydroxymethyltransferase activity; GO:0008168 - methyltransferase activity; GO:0016740 - transferase activity. Involved in: GO:0006545 - glycine biosynthetic process; GO:0032259 - methylation; GO:0035999 - tetrahydrofolate interconversion.	Oil content: Mangolin et al., 2004
FV	rs131176534	6	35091373	GRMZM2G045971	SEC61BETA-PROV protein // subfamily not named	zma:100286118 -- KEGG PATHWAY: zma03060 - Protein export AND zma04141 - Protein processing in endoplasmic reticulum AND zma04145 - Phagosome	B6UEM6	Involved in: GO:0006810 - transport; GO:0006886 - intracellular protein transport; GO:0015031 - protein transport. Part of: GO:0005783 - endoplasmic reticulum; GO:0005784 - Sec61 translocon complex; GO:0016020 - membrane; GO:0016021 - integral component of membrane.	GRMZM2G336583 | GRMZM5G868296 | GRMZM2G001205 (znf5 - zinc finger protein5) | GRMZM2G045971	GRMZM2G336583 - RNA recognition motif. (a.k.a. RRM, RBD, or RNP domain) (RRM_1) // Zinc knuckle (zf-CCHC) // Zinc knuckle (zf-CCHC_4) | - | GRMZM2G001205 - C2H2-type zinc finger (zf-C2H2_6) | GRMZM2G045971 - SEC61BETA-PROV PROTEIN // SUBFAMILY NOT NAMED	GRMZM2G336583 - zma:103629229 | GRMZM5G868296 - | GRMZM2G001205 - zma:100284435 | GRMZM2G045971 - zma:100286118 KEGG PATHWAY: zma03060 - Protein export AND zma04141 - Protein processing in endoplasmic reticulum AND zma04145 - Phagosome	GRMZM2G336583 - A0A1D6LHJ8 | GRMZM5G868296 - | GRMZM2G001205 - B6TTL8 | GRMZM2G045971 - B6UEM6	GRMZM2G336583 - A0A1D6LHJ8 -- Enables: GO:0003676 - nucleic acid binding; GO:0003723 - RNA binding; GO:0008270 - zinc ion binding. | GRMZM2G001205 - B6TTL8 -- Enables: GO:0003676 - nucleic acid binding. | GRMZM2G045971 - B6UEM6 -- Involved in: GO:0006810 - transport; GO:0006886 - intracellular protein transport; GO:0015031 - protein transport. Part of: GO:0005783 - endoplasmic reticulum; GO:00057…	Starch content: Cook et al., 2012
FV	rs130828069	8	102473765	NONE
PR	rs131210797	1	12944506	GRMZM2G031790	3-ketoacyl-CoA synthase (KCS)	zma:103631752 -- KEGG PATHWAY: zma00062 - Fatty acid elongation AND zma01110 - Biosynthesis of secondary metabolites	A0A1D6JPE7	Enables: GO:0003824 - catalytic activity; GO:0016740 - transferase activity; GO:0016746 - transferase activity, transferring acyl groups; GO:0016747 - transferase activity, transferring acyl groups other than amino-acyl groups. Involved in: GO:0006633 - fatty acid biosynthetic process; GO:0008152 - metabolic process. Part of: GO:0016020 - membrane.
PR	rs131232105	1	32313522	GRMZM2G099528	Genomic DNA, chromosome 3, P1 clone: MIG5	zma:100191929	B4FAP8	Involved in: GO:0006886 - intracellular protein transport. Part of: GO:0005783 - endoplasmic reticulum; GO:0016020 - membrane; GO:0016021 - integral component of membrane.	GRMZM2G085427 (mybr59 - MYB-related-transcription factor 59) | GRMZM5G884325 | GRMZM2G104255 | GRMZM5G868062 | GRMZM5G849530	GRMZM2G085427 - TSL-KINASE INTERACTING PROTEIN 1 | GRMZM5G884325 - Small nuclear ribonucleoprotein Sm D3 | GRMZM2G104255 - CRAMPED PROTEIN | GRMZM5G868062 - 60S ribosomal protein 15.5kD/SNU13, NHP2/L7A family (includes ribonuclease P subunit p38), involved in splicing | -	GRMZM2G085427 - zma:100192634 | GRMZM5G884325 - zma:103633373 -- KEGG PATHWAY: zma03040 - Spliceosome | GRMZM2G104255 - zma:100192634 | GRMZM5G868062 - zma:103633413 -- KEGG PATHWAY: zma03008 - Ribosome biogenesis in eukaryotes AND zma03040 - Spliceosome |GRMZM5G849530 - zma:100192857	GRMZM2G085427 - | GRMZM5G884325 - B6UG34 | GRMZM2G104255 - | GRMZM5G868062 - B4FMS0 | GRMZM5G849530 - B4FCW4	GRMZM5G884325 - B6UG34 -- Involved in: GO:0000387 - spliceosomal snRNP assembly; GO:0006396 - RNA processing. Part of: GO:0005681 - spliceosomal complex; GO:0019013 - viral nucleocapsid; GO:0030529 - intracellular ribonucleoprotein complex. | GRMZM5G868062 - B4FMS0 -- Enables: GO:0003723 - RNA binding. Involved in: GO:0042254 - ribosome biogenesis. Part of: GO:0005730 - nucleolus; GO:0005840 - ri…
PR	rs131177502	1	32547117	GRMZM5G849530		zma:100192857	B4FCW4		GRMZM2G085427 (mybr59 - MYB-related-transcription factor 59) | GRMZM2G099528 | GRMZM5G884325 | GRMZM2G104255 | GRMZM5G868062	GRMZM2G085427 - TSL-KINASE INTERACTING PROTEIN 1 | GRMZM2G099528 - GENOMIC DNA, CHROMOSOME 3, P1 CLONE: MIG5 | GRMZM5G884325 - Small nuclear ribonucleoprotein Sm D3 | GRMZM2G104255 - CRAMPED PROTEIN | GRMZM5G868062 - 60S ribosomal protein 15.5kD/SNU13, NHP2/L7A family (includes ribonuclease P subunit p38), involved in splicing	GRMZM2G085427 - zma:100192634 |GRMZM2G099528 - zma:100191929 | GRMZM5G884325 - zma:103633373 -- KEGG PATHWAY: zma03040 - Spliceosome | GRMZM2G104255 - zma:100192634 | GRMZM5G868062 - zma:103633413 -- KEGG PATHWAY: zma03008 - Ribosome biogenesis in eukaryotes AND zma03040 - Spliceosome	GRMZM2G085427 - | GRMZM2G099528 - B4FAP8 | GRMZM5G884325 - B6UG34 | GRMZM2G104255 - | GRMZM5G868062 - B4FMS0	GRMZM2G099528 - B4FAP8 -- Involved in: GO:0006886 - intracellular protein transport. Part of: GO:0005783 - endoplasmic reticulum; GO:0016020 - membrane; GO:0016021 - integral component of membrane. | GRMZM5G884325 - B6UG34 -- Involved in: GO:0000387 - spliceosomal snRNP assembly; GO:0006396 - RNA processing. Part of: GO:0005681 - spliceosomal complex; GO:0019013 - viral nucleocapsid; GO:0030529 -…
PR	rs131232195	1	32548097	GRMZM5G849530		zma:100192857	B4FCW4		GRMZM2G085427 (mybr59 - MYB-related-transcription factor 59) | GRMZM2G099528 | GRMZM5G884325 | GRMZM2G104255 | GRMZM5G868062	GRMZM2G085427 - TSL-KINASE INTERACTING PROTEIN 1 | GRMZM2G099528 - GENOMIC DNA, CHROMOSOME 3, P1 CLONE: MIG5 | GRMZM5G884325 - Small nuclear ribonucleoprotein Sm D3 | GRMZM2G104255 - CRAMPED PROTEIN | GRMZM5G868062 - 60S ribosomal protein 15.5kD/SNU13, NHP2/L7A family (includes ribonuclease P subunit p38), involved in splicing	GRMZM2G085427 - zma:100192634 |GRMZM2G099528 - zma:100191929 | GRMZM5G884325 - zma:103633373 -- KEGG PATHWAY: zma03040 - Spliceosome | GRMZM2G104255 - zma:100192634 | GRMZM5G868062 - zma:103633413 -- KEGG PATHWAY: zma03008 - Ribosome biogenesis in eukaryotes AND zma03040 - Spliceosome	GRMZM2G085427 - | GRMZM2G099528 - B4FAP8 | GRMZM5G884325 - B6UG34 | GRMZM2G104255 - | GRMZM5G868062 - B4FMS0	GRMZM2G099528 - B4FAP8 -- Involved in: GO:0006886 - intracellular protein transport. Part of: GO:0005783 - endoplasmic reticulum; GO:0016020 - membrane; GO:0016021 - integral component of membrane. | GRMZM5G884325 - B6UG34 -- Involved in: GO:0000387 - spliceosomal snRNP assembly; GO:0006396 - RNA processing. Part of: GO:0005681 - spliceosomal complex; GO:0019013 - viral nucleocapsid; GO:0030529 -…
PR	rs128944140	1	264921398	AC217401.3_FG002	Glycosyl hydrolase	zma:100284659 -- KEGG PATHWAY: zma00460 - Cyanoamino acid metabolism AND zma00500 - Starch and sucrose metabolism AND zma00940 - Phenylpropanoid biosynthesis	B6TW65	Enables: GO:0004553 - hydrolase activity, hydrolyzing O-glycosyl compounds. Involved in: GO:0005975 - carbohydrate metabolic process.						Protein content: Cook et al., 2012
PR	rs131889203	1	267871005	NONE					GRMZM2G127656 | AC186684.4_FG001 | GRMZM2G022787	GRMZM2G127656 - Zinc-finger domain of monoamine-oxidase A repressor R1 (zf-4CXXC_R1) | - | GRMZM2G022787 - LEUCINE-RICH PPR MOTIF-CONTAINING PROTEIN, MITOCHONDRIAL	GRMZM2G127656 - zma:100273932 | - | zma:103643897 - KEGG BRITE: Chaperones and folding catalysts [BR:zma03110] AND Mitochondrial biogenesis [BR:zma03029]	GRMZM2G127656 - B4FY68 | - | GRMZM2G022787 -		Protein content: Cook et al., 2012
PR	rs128946745	1	267886296	GRMZM2G022787	Leucine-rich PPR motif-containing protein, mitochondrial	zma:103643897 -- KEGG BRITE: Chaperones and folding catalysts [BR:zma03110] AND Mitochondrial biogenesis [BR:zma03029]			GRMZM2G127656 | AC186684.4_FG001 | GRMZM2G022787	GRMZM2G127656 - Zinc-finger domain of monoamine-oxidase A repressor R1 (zf-4CXXC_R1) | - | GRMZM2G022787 - LEUCINE-RICH PPR MOTIF-CONTAINING PROTEIN, MITOCHONDRIAL	GRMZM2G127656 - zma:100273932 | - | zma:103643897 - KEGG BRITE: Chaperones and folding catalysts [BR:zma03110] AND Mitochondrial biogenesis [BR:zma03029]	GRMZM2G127656 - B4FY68 | - | GRMZM2G022787 -		Protein content: Cook et al., 2012
PR	rs128946933	1	267974184	GRMZM2G066749 (dek35 - defective kernel35)	PPR repeat (PPR) // PPR repeat family (PPR_2)	zma:103643900	A0A1D6L200							Protein content: Cook et al., 2012
PR	rs131889500	1	268031833	GRMZM2G155323	Threonine dehydratase (E4.3.1.19, ilvA, tdcB)	zma:103643901 -- KEGG PATHWAY: zma00260 - Glycine, serine and threonine metabolism AND zma00290 - Valine, leucine and isoleucine biosynthesis AND zma01100 - Metabolic pathways AND zma01110 - Biosynthesis of secondary metabolites AND zma01200 - Carbon metabolism AND zma01230 - Biosynthesis of amino acids	A0A1D6L203	Enables: GO:0004794 - L-threonine ammonia-lyase activity; GO:0016829 - lyase activity; GO:0030170 - pyridoxal phosphate binding. Involved in: GO:0006520 - cellular amino acid metabolic process; GO:0009082 - branched-chain amino acid biosynthetic process; GO:0009097 - isoleucine biosynthetic process.	GRMZM2G155323 | GRMZM2G126019	GRMZM2G155323 - threonine dehydratase (E4.3.1.19, ilvA, tdcB) | GRMZM2G126019 - dynamin GTPase (DNM)	GRMZM2G155323 - zma:103643901 -- KEGG PATHWAY: zma00260 - Glycine, serine and threonine metabolism AND zma00290 - Valine, leucine and isoleucine biosynthesis AND zma01100 - Metabolic pathways AND zma01110 - Biosynthesis of secondary metabolites AND zma01200 - Carbon metabolism AND zma01230 - Biosynthesis of amino acids | GRMZM2G126019 - zma:100280709	GRMZM2G155323 - A0A1D6L203 | GRMZM2G126019 - B6SKP8	GRMZM2G155323 - A0A1D6L203 -- Enables: GO:0004794 - L-threonine ammonia-lyase activity; GO:0016829 - lyase activity; GO:0030170 - pyridoxal phosphate binding. Involved in: GO:0006520 - cellular amino acid metabolic process; GO:0009082 - branched-chain amino acid biosynthetic process; GO:0009097 - isoleucine biosynthetic process. | GRMZM2G126019 - B6SKP8 -- Enables: GO:0000166 - nucleotide binding…	Protein content: Cook et al., 2012
PR	rs131181007	1	268032176	GRMZM2G155323	Threonine dehydratase (E4.3.1.19, ilvA, tdcB)	zma:103643901 -- KEGG PATHWAY: zma00260 - Glycine, serine and threonine metabolism AND zma00290 - Valine, leucine and isoleucine biosynthesis AND zma01100 - Metabolic pathways AND zma01110 - Biosynthesis of secondary metabolites AND zma01200 - Carbon metabolism AND zma01230-Biosynthesis of amino acids	A0A1D6L203	Enables: GO:0004794 - L-threonine ammonia-lyase activity; GO:0016829 - lyase activity; GO:0030170 - pyridoxal phosphate binding. Involved in: GO:0006520 - cellular amino acid metabolic process; GO:0009082 - branched-chain amino acid biosynthetic process; GO:0009097 - isoleucine biosynthetic process.	GRMZM2G155323 | GRMZM2G126019	GRMZM2G155323 - threonine dehydratase (E4.3.1.19, ilvA, tdcB) | GRMZM2G126019 - dynamin GTPase (DNM)	GRMZM2G155323 - zma:103643901 -- KEGG PATHWAY: zma00260 - Glycine, serine and threonine metabolism AND zma00290 - Valine, leucine and isoleucine biosynthesis AND zma01100 - Metabolic pathways AND zma01110 - Biosynthesis of secondary metabolites AND zma01200 - Carbon metabolism AND zma01230 - Biosynthesis of amino acids | GRMZM2G126019 - zma:100280709	GRMZM2G155323 - A0A1D6L203 | GRMZM2G126019 - B6SKP8	GRMZM2G155323 - A0A1D6L203 -- Enables: GO:0004794 - L-threonine ammonia-lyase activity; GO:0016829 - lyase activity; GO:0030170 - pyridoxal phosphate binding. Involved in: GO:0006520 - cellular amino acid metabolic process; GO:0009082 - branched-chain amino acid biosynthetic process; GO:0009097 - isoleucine biosynthetic process. | GRMZM2G126019 - B6SKP8 -- Enables: GO:0000166 - nucleotide binding…	Protein content: Cook et al., 2012
PR	rs132406355	7	141631186	GRMZM2G001639	F-box domain (F-box) // Phloem protein 2 (PP2)	zma:100193825	B4FGF4							Protein content: Cook et al., 2012
PR	rs130803800	8	84619368	GRMZM2G014723	Licheninase / Mixed linkage beta-glucanase	zma:103635503			GRMZM2G449496	GRMZM2G449496 - PROTEIN PLASTID TRANSCRIPTIONALLY ACTIVE 16	GRMZM2G449496 - zma:100383193	GRMZM2G449496 - C0PE12	GRMZM2G449496 - C0PE12 -- Involved in: GO:0007623 - circadian rhythm. Part of: GO:0009295 - nucleoid; GO:0009507 - chloroplast; GO:0009508 - plastid chromosome; GO:0009534 - chloroplast thylakoid; GO:0009535 - chloroplast thylakoid membrane; GO:0009941 - chloroplast envelope; GO:0016020 - membrane; GO:0042644 - chloroplast nucleoid; GO:0098572 - stromal side of plastid thylakoid membrane.
PV	rs131254033	1	54274780	GRMZM2G023715	Leucine-rich repeat receptor-like protein kinase	zma:100382229	C0P5L9	Enables: GO:0004672 - protein kinase activity; GO:0005524 - ATP binding. Involved in: GO:0006468 - protein phosphorylation.						Starch content: Cook et al., 2012
PV	rs131175725	5	200423341	GRMZM2G035213 (vte4 - vitamin E synthesis4)	Tocopherol O-methyltransferase, chloroplastic	zma:732837 -- KEGG PATHWAY: zma00130 - Ubiquinone and other terpenoid-quinone biosynthesis	Q1PBH6	Enables: GO:0008168 - methyltransferase activity; GO:0016740 - transferase activity; GO:0050342 - tocopherol O-methyltransferase activity; GO:0051741 - 2-methyl-6-phytyl-1,4-benzoquinone methyltransferase activity. Involved in: GO:0008152 - metabolic process; GO:0010189 - vitamin E biosynthetic process; GO:0032259 - methylation.
PV	rs131182549	7	163957059	GRMZM2G069405	Ras GTPase-activating protein-binding protein	zma:100284724	B6TWU6	Enables: GO:0003676 - nucleic acid binding; GO:0003723 - RNA binding. Involved in: GO:0006810 - transport. Part of: GO:0005622 - intracellular.
PV	rs132526073	9	107511698	NONE										Oil content: Mangolin et al., 2004 | 18:1, Oleic acid: Yang et al., 2010 | Starch content: Cook et al., 2012
PV	rs128531960	10	60163242	NONE					GRMZM2G079777 | GRMZM2G181192 (glx1 - glyoxylase1) | GRMZM2G079925 | GRMZM2G005938 (ppr*-59040 - pentatricopeptide repeat*-59040)	GRMZM2G079777 - V-type H+-transporting ATPase subunit D (ATPeV1D, ATP6M) | GRMZM2G181192 - GLYOXALASE I HOMOLOG | GRMZM2G079925 - PPR repeat (PPR) // Pentatricopeptide repeat domain (PPR_3) | GRMZM2G005938 - PPR repeat (PPR) // PPR repeat family (PPR_2)	GRMZM2G079777 - zma:100193069 -- KEGG PATHWAY: zma00190 - Oxidative phosphorylation AND zma01100 - Metabolic pathways AND zma04145 - Phagosome | GRMZM2G181192 - zma:542115 -- KEGG PATHWAY: zma00620 - Pyruvate metabolism | GRMZM2G079925 - zma:103641122 | GRMZM2G005938 - zma:103641124	GRMZM2G079777 - B4FDN9 | GRMZM2G181192 - Q6XC06 | GRMZM2G079925 - K7UEF7 | GRMZM2G005938 - K7TKX8	GRMZM2G079777 - B4FDN9 -- Enables: GO:0042626 - ATPase activity, coupled to transmembrane movement of substances; Involved in: GO:0055085 - transmembrane transport. | GRMZM2G181192 - Q6XC06 -- Enables: GO:0004462 - lactoylglutathione lyase activity; GO:0016829 - lyase activity; GO:0046872 - metal ion binding. Involved in: GO:0045122 - aflatoxin biosynthetic process; GO:0050832 - defense response …	Oil content: Yang et al., 2010; Yang et al., 2012 | Palmitic acid: Yang et al., 2010
PV	rs131765763	10	60163343	NONE					GRMZM2G079777 | GRMZM2G181192 (glx1 - glyoxylase1) | GRMZM2G079925 | GRMZM2G005938 (ppr*-59040 - pentatricopeptide repeat*-59040)	GRMZM2G079777 - V-type H+-transporting ATPase subunit D (ATPeV1D, ATP6M) | GRMZM2G181192 - GLYOXALASE I HOMOLOG | GRMZM2G079925 - PPR repeat (PPR) // Pentatricopeptide repeat domain (PPR_3) | GRMZM2G005938 - PPR repeat (PPR) // PPR repeat family (PPR_2)	GRMZM2G079777 - zma:100193069 -- KEGG PATHWAY: zma00190 - Oxidative phosphorylation AND zma01100 - Metabolic pathways AND zma04145 - Phagosome | GRMZM2G181192 - zma:542115 -- KEGG PATHWAY: zma00620 - Pyruvate metabolism | GRMZM2G079925 - zma:103641122 | GRMZM2G005938 - zma:103641124	GRMZM2G079777 - B4FDN9 | GRMZM2G181192 - Q6XC06 | GRMZM2G079925 - K7UEF7 | GRMZM2G005938 - K7TKX8	GRMZM2G079777 - B4FDN9 -- Enables: GO:0042626 - ATPase activity, coupled to transmembrane movement of substances; Involved in: GO:0055085 - transmembrane transport. | GRMZM2G181192 - Q6XC06 -- Enables: GO:0004462 - lactoylglutathione lyase activity; GO:0016829 - lyase activity; GO:0046872 - metal ion binding. Involved in: GO:0045122 - aflatoxin biosynthetic process; GO:0050832 - defense response …	Oil content: Yang et al., 2010; Yang et al., 2012 | Palmitic acid: Yang et al., 2010
SB1	rs131180967	3	173420781	GRMZM2G452630	Serine hydroxymethyltransferase 6-related	zma:100191532 -- KEGG PATHWAY: zma00260 - Glycine, serine and threonine metabolism AND zma00460 - Cyanoamino acid metabolism AND zma00630 - Glyoxylate and dicarboxylate metabolism AND zma00670 - One carbon pool by folate	B4F947	Enables: GO:0003824 - catalytic activity; GO:0004372 - glycine hydroxymethyltransferase activity; GO:0008168 - methyltransferase activity; GO:0016740 - transferase activity. Involved in: GO:0006545 - glycine biosynthetic process; GO:0032259 - methylation; GO:0035999 - tetrahydrofolate interconversion.	GRMZM2G452630	GRMZM2G452630 - glycine hydroxymethyltransferase (glyA, SHMT)	GRMZM2G452630- zma:100191532 KEGG PATHWAY: zma00260 - Glycine, serine and threonine metabolism AND zma00460 - Cyanoamino acid metabolism AND zma00630 - Glyoxylate and dicarboxylate metabolism AND zma00670 - One carbon pool by folate AND zma01100 - Metabolic pathways AND zma01110 - Biosynthesis of secondary metabolites AND zma01200 - Carbon metabolism AND zma01230-Biosynthesis of amino acids	GRMZM2G452630 - B4F947	GRMZM2G452630 - B4F947 -- Enables: GO:0003824 - catalytic activity; GO:0004372 - glycine hydroxymethyltransferase activity; GO:0008168 - methyltransferase activity; GO:0016740 - transferase activity. Involved in: GO:0006545 - glycine biosynthetic process; GO:0032259 - methylation; GO:0035999 - tetrahydrofolate interconversion.	Oil content: Mangolin et al., 2004
SB1	rs131176534	6	35091373	GRMZM2G045971	SEC61BETA-PROV protein // subfamily not named	zma:100286118 -- KEGG PATHWAY: zma03060 - Protein export AND zma04141 - Protein processing in endoplasmic reticulum AND zma04145 - Phagosome	B6UEM6	Involved in: GO:0006810 - transport; GO:0006886 - intracellular protein transport; GO:0015031 - protein transport. Part of: GO:0005783 - endoplasmic reticulum; GO:0005784 - Sec61 translocon complex; GO:0016020 - membrane; GO:0016021 - integral component of membrane.	GRMZM2G336583 | GRMZM5G868296 | GRMZM2G001205 (znf5 - zinc finger protein5) | GRMZM2G045971	GRMZM2G336583 - RNA recognition motif. (a.k.a. RRM, RBD, or RNP domain) (RRM_1) // Zinc knuckle (zf-CCHC) // Zinc knuckle (zf-CCHC_4) | - | GRMZM2G001205 - C2H2-type zinc finger (zf-C2H2_6) | GRMZM2G045971 - SEC61BETA-PROV PROTEIN // SUBFAMILY NOT NAMED	GRMZM2G336583 - zma:103629229 | GRMZM5G868296 - | GRMZM2G001205 - zma:100284435 | GRMZM2G045971 - zma:100286118 KEGG PATHWAY: zma03060 - Protein export AND zma04141 - Protein processing in endoplasmic reticulum AND zma04145 - Phagosome	GRMZM2G336583 - A0A1D6LHJ8 | GRMZM5G868296 - | GRMZM2G001205 - B6TTL8 | GRMZM2G045971 - B6UEM6	GRMZM2G336583 - A0A1D6LHJ8 -- Enables: GO:0003676 - nucleic acid binding; GO:0003723 - RNA binding; GO:0008270 - zinc ion binding. | GRMZM2G001205 - B6TTL8 -- Enables: GO:0003676 - nucleic acid binding. | GRMZM2G045971 - B6UEM6 -- Involved in: GO:0006810 - transport; GO:0006886 - intracellular protein transport; GO:0015031 - protein transport. Part of: GO:0005783 - endoplasmic reticulum; GO:00057…	Starch content: Cook et al., 2012
SB2	rs131335950	2	41312594	GRMZM5G869350	(SAM domain (Sterile alpha motif) (SAM_1)	zma:100381656	C0HHT7							Oil content: Cook et al. 2012 | 18:0, Stearic acid: Yang et al., 2010
SB2	rs131182722	4	141121126	GRMZM2G047167	Calcium-activated chloride channel regulator // subfamily not named	zma:103653783	K7U204		GRMZM2G047167 | GRMZM2G459474	GRMZM2G047167 - CALCIUM-ACTIVATED CHLORIDE CHANNEL REGULATOR // SUBFAMILY NOT NAMED | -	GRMZM2G047167 - zma:103653783 | GRMZM2G459474 -	GRMZM2G047167 - K7U204 | GRMZM2G459474 -
SB2	rs131182721	4	141121234	GRMZM2G047167	Calcium-activated chloride channel regulator // subfamily not named	zma:103653783	K7U204		GRMZM2G047167 | GRMZM2G459474	GRMZM2G047167 - CALCIUM-ACTIVATED CHLORIDE CHANNEL REGULATOR // SUBFAMILY NOT NAMED | -	GRMZM2G047167 - zma:103653783 | GRMZM2G459474 -	GRMZM2G047167 - K7U204 | GRMZM2G459474 -
SB2	rs132138984	4	141298543	GRMZM2G459474					GRMZM2G047167 | GRMZM2G459474	GRMZM2G047167 - CALCIUM-ACTIVATED CHLORIDE CHANNEL REGULATOR // SUBFAMILY NOT NAMED | -	GRMZM2G047167 - zma:103653783 | GRMZM2G459474 -	GRMZM2G047167 - K7U204 | GRMZM2G459474 -
SB2	rs132163268	4	174747548	GRMZM2G332225		zma:103654183								Oil content: Yang et al., 2012
SB2	rs131504732	5	23783411	GRMZM2G376743	ARM repeat superfamily protein-related	zma:103626123	A0A1D6GNF8							Oil content: Mangolin et al., 2004
SIZEL	rs131887567	1	265506187	NONE										Protein content: Cook et al., 2012
SIZEL	rs131925765	1	301016489	NONE					NONE
SIZEL	rs129689517	4	48686339	NONE
SIZEL	rs130089346	5	113766290	GRMZM2G056661	Nuclear pore complex protein NUP205	zma:103626805 -- KEGG PATHWAY: zma03013 - RNA transport	A0A1D6H3M2	Part of: GO:0005643 - nuclear pore; GO:0016020 - membrane; GO:0016021 - integral component of membrane.
SIZEL	rs130089345	5	113766342	GRMZM2G056661	Nuclear pore complex protein NUP205	zma:103626805 -- KEGG PATHWAY: zma03013 - RNA transport	A0A1D6H3M2	Part of: GO:0005643 - nuclear pore; GO:0016020 - membrane; GO:0016021 - integral component of membrane.
SIZEL	rs132219394	5	114135711	NONE					GRMZM2G085587 | GRMZM2G085678 (ereb46 - AP2-EREBP-transcription factor 46)	GRMZM2G085587 - ATP-DEPENDENT RNA HELICASE DDX59-RELATED | GRMZM2G085678 - SHN SHINE , DNA BINDING / TRANSCRIPTION FACTOR	GRMZM2G085587 - zma:103626807 KEGG BRITE: Enzymes [BR:zma01000] | GRMZM2G085678 - zma:100282301	GRMZM2G085587 - A0A1D6H3S7 | GRMZM2G085678 - B6T5Z6	GRMZM2G085587 - A0A1D6H3S7 -- Enables: GO:0003676 - nucleic acid binding; GO:0004386 - helicase activity; GO:0005524 - ATP binding. | GRMZM2G085678 - B6T5Z6 -- Enables: GO:0003677 - DNA binding; GO:0003700 - DNA binding transcription factor activity. Involved in: GO:0006351 - transcription, DNA-templated; GO:0006355 - regulation of transcription, DNA-templated. Part of: GO:0005634 - nucleus.
SIZEL	rs131176855	6	114921724	GRMZM2G053767	U3 small nucleolar ribonucleoprotein (snoRNP) component	zma:100193155 -- KEGG PATHWAY: zma03008 - Ribosome biogenesis in eukaryotes	B4FE03	Enables: GO:0003723 - RNA binding; GO:0019843 - rRNA binding. Part of: GO:0005622 - intracellular; GO:0005840 - ribosome.	GRMZM2G053767	GRMZM2G053767 - U3 small nucleolar ribonucleoprotein protein IMP3 (IMP3)	GRMZM2G053767 - zma:100193155 -- KEGG PATHWAY: zma03008 - Ribosome biogenesis in eukaryotes	GRMZM2G053767 - B4FE03	GRMZM2G053767 - B4FE03 -- Enables: GO:0003723 - RNA binding; GO:0019843 - rRNA binding. Part of: GO:0005622 - intracellular; GO:0005840 - ribosome.
SIZEL	rs131635762	7	101287298	NONE
SIZEL	rs130604335	7	107404252	NONE
STL	rs131186983	1	23242656	GRMZM2G005624 (gt1 - grassy tillers1) | GRMZM2G005435	Homeobox domain (Homeobox) | Uncharacterized conserved protein	zma:100274482 -- KEGG BRITE - Transcription factors [BR:zma03000] | zma:100272295	B4G1C5 | B4FMU4	GRMZM2G005624 - B4G1C5 -- Enables: GO:0003677 - DNA binding; GO:0043565 - sequence-specific DNA binding. Involved in: GO:0006355 - regulation of transcription, DNA-templated. Part of: GO:0005634 - nucleus. | GRMZM2G005435 - B4FMU4 --
STL	rs128474902	1	76322158	GRMZM2G479340	Delta(4)-3-oxosteroid 5-beta-reductase / Testosterone 5-beta-reductase	zma:100272352			GRMZM2G075892 | GRMZM5G883760	GRMZM2G075892 - Delta(4)-3-oxosteroid 5-beta-reductase / Testosterone 5-beta-reductase | GRMZM5G883760 - C2H2-type zinc finger (zf-C2H2_6)	GRMZM2G075892 - zma:100381428 | GRMZM5G883760 - zma:103636710	GRMZM2G075892 - C0HFX6 | GRMZM5G883760 - A0A1D6K643	GRMZM5G883760 - A0A1D6K643 -- Enables: GO:0003676 - nucleic acid binding.
STL	rs131791349	1	107317941	GRMZM2G469795	Nucleic acid binding protein	zma:100272722	B4FQ68
STL	rs128781599	1	158498846	GRMZM2G480451	heparanase 1 (HPSE)	zma:103640342 -- KEGG PATHWAY: zma00531 - Glycosaminoglycan degradation AND zma01100 - Metabolic pathways
STL	rs131467640	4	83812639	NONE
STL	rs129808376	4	144625023	NONE
STL	rs128345921	10	128972502	GRMZM2G101393	Filament-like plant protein, long coiled-coil (FPP)	zma:100278380	B6U7T9		GRMZM2G101393	GRMZM2G101393 - Filament-like plant protein, long coiled-coil (FPP)	GRMZM2G101393 - zma.100278380	GRMZM2G101393 - B6U7T9
TV	rs131330230	2	34247138	GRMZM2G089596		zma:100194340	B4FIC5	Enables: GO:0003677 - DNA binding; GO:0046983 - protein dimerization activity.	GRMZM2G390773 | GRMZM2G089596	GRMZM2G390773 - PEPTIDYL-PROLYL CIS-TRANS ISOMERASE | -	GRMZM2G390773 - | GRMZM2G089596 - zma:100194340	GRMZM2G390773 - | GRMZM2G089596 - B4FIC5	GRMZM2G089596 - B4FIC5 -- Enables: GO:0003677 - DNA binding; GO:0046983 - protein dimerization activity.
TV	rs129057461	2	44381952	NONE					AC194705.3_FG004 | GRMZM2G325139	- | -	- | -	- | -		Oil content: Cook et al., 2012 | 18:0, Stearic acid: Yang et al., 2010
TV	rs130376196	6	116511199	GRMZM2G020943	NHL domain-containing protein	zma:100192979	B6T5M8	Part of: GO:0016020 - membrane; GO:0016021 - integral component of membrane.	GRMZM2G020943	GRMZM2G020943 - NHL DOMAIN-CONTAINING PROTEIN	GRMZM2G020943 - zma:100192979	GRMZM2G020943 - B6T5M8	GRMZM2G020943 - B6T5M8 -- Part of: GO:0016020 - membrane; GO:0016021 - integral component of membrane.
Gene description and information on its function was retrieved from Phytozome and KEGG: Kyoto Encyclopedia of Genes and Genomes databases. Gene Ontology annotations were retrieved from the QuickGO tool from the European Bioinformatics Institute (EMBL-EBI; http://www.ebi.ac.uk/QuickGO)
Local linkage disequilibrium (LD) decay around each significantly associated SNP was inspected and two neighbor SNPs were considered in the same LD block when LD r2 > 0.2
The positions of the SNPs flanking each LD block where used as query positions to retreive from the maize genome browser (https://www.maizegdb.org/gbrowse/maize_v3) the list of putative candidate genes involved in the trait variation
Quality traits: PR –percentage of protein; FI – percentage of fiber; FT – percentage of fat; STL – percentage of starch in lyophilized flour; SIZEL – mean particle size in lyophilized flour; PV – peak (maximum) viscosity; TV – trough (minimum) viscosity; FV – final viscosity; BD_SqRt – squared-root transformed values of the breakdown viscosity; SB1 – setback from trough viscosity; SB2 – setback f…
References:
Cook, J. P., McMullen, M. D., Holland, J. B., Tian, F., Bradbury, P., Ross-Ibarra, J., ... & Flint-Garcia, S. A. (2012). Genetic architecture of maize kernel composition in the nested association mapping and inbred association panels. Plant Physiology, 158(2), 824-834.
Mangolin, C. A., De Souza, C. L., Garcia, A. A. F., Garcia, A. F., Sibov, S. T., & de Souza, A. P. (2004). Mapping QTLs for kernel oil content in a tropical maize population. Euphytica, 137(2), 251-259.
Yang, X., Guo, Y., Yan, J., Zhang, J., Song, T., Rocheford, T., & Li, J. S. (2010). Major and minor QTL and epistasis contribute to fatty acid compositions and oil concentration in high-oil maize. Theoretical and Applied Genetics, 120(3), 665-678.
Yang, X., Ma, H., Zhang, P., Yan, J., Guo, Y., Song, T., & Li, J. (2012). Characterization of QTL for oil content in maize kernel. Theoretical and Applied Genetics, 125(6), 1169-1179.
